# Supplementary material for: Panx3 links body mass index and tumorigenesis in a genetically heterogeneous mouse model of carcinogen-induced cancer
Source: Genome Med. 2016 Aug 9;8:83. doi: 10.1186/s13073-016-0334-8 (PMC4977876; doi:10.1186/s13073-016-0334-8)
Supplement: Additional file 1: Table S1. — Genotype marker locations and associated rsIDs. An Excel file (.xlsx) containing information about the genotyping markers used in this analysis. (XLSX 66 kb) [file 13073_2016_334_MOESM1_ESM.xlsx]

## Sheet: Sheet1
Marker name	SNP rsID	Chromosome	Position
chr01_15703653	rs256464913	1	15713863
E01.033.082_10	rs13475812	1	36295703
E01.042.090_10	rs13475843	1	44773724
E01.060.215_10	rs13475891	1	62704182
E01.073.342_10	rs6237227	1	75848405
E01.086.274_10	rs13475964	1	86305558
E01.083.652_10	rs13475960	1	89210239
E01.094.380_10	rs13475991	1	94523242
chr01_108609950	rs252310523	1	106713751
M__23682546_10	rs13476077	1	118975178
M__25101649_10	rs13464873	1	128258983
E01.135.010_10	rs4222666	1	135382602
M__23218370_10	rs13476137	1	139231587
E01.144.066_10	rs13476154	1	144509503
M__23142814_10	rs13476172	1	149080407
E01.160.825_10	rs6249988	1	161377008
E01.169.742_10	rs13476231	1	170308965
M__23590277_10	rs13476295	1	188911479
M__23713432_10	rs13480472	10	5262792
E10.009.586_10	rs6192001	10	12683020
E10.011.598_10	rs6247512	10	14695654
E10.014.138_10	rs13480515	10	17261714
E10.023.222_10	rs13480550	10	25280358
chr10_44158108	rs255671383	10	44438587
chr10_59833629	rs262818024	10	60371100
M__24235311_10	rs13480635	10	68926899
M__23601144_10	rs6249559	10	82366202
M__23564156_10	rs13480667	10	91093712
E10.102.359_10	rs13480737	10	103418322
E10.106.427_10	rs13480754	10	107484128
chr10_120360875	rs258319327	10	120924182
M__25359177_10	rs13480836	11	3554197
M__24787139_10	rs13480869	11	11003786
E11.022.164_10	rs13480911	11	23028398
E11.028.442_10	rs13480932	11	29075003
E11.036.485_10	rs13480964	11	35703175
M__24565929_10	rs13481006	11	45477053
E11.052.938_10	rs6372122	11	51375044
E11.070.437_10	rs13481075	11	66502713
E11.089.228_10	rs6259742	11	82607936
E11.092.075_10	rs6365608	11	85450858
E11.095.195_10	rs13481146	11	88582775
E11.101.632_10	rs13481168	11	95021420
E11.108.667_10	rs13481189	11	99438027
E11.117.260_10	rs13481220	11	108519915
E12.005.190_10	rs13481288	12	7787139
E12.023.118_10	rs13481350	12	24656745
E12.029.924_10	rs6390855	12	31474526
M__25032666_10	rs13481405	12	39830987
E12.053.286_10	rs13481464	12	54991738
E12.061.769_10	rs13481497	12	63622674
E12.070.033_10	rs6335879	12	71919623
E12.073.179_10	rs13481534	12	75087805
E12.080.625_10	rs13481561	12	82166529
E12.090.698_10	rs13481590	12	92405576
E12.092.013_10	rs13481594	12	93747506
E12.099.141_10	rs13481613	12	100912888
E12.105.658_10	rs6244378	12	107418272
E12.112.981_10	rs13481661	12	114514736
E13.001.439_10	rs13481668	13	4469531
E13.014.119_10	rs13481709	13	16838256
M__23102890_10	rs13481719	13	20372105
E13.037.637_10	rs13481772	13	39503518
M__24522950_10	rs13481795	13	45885627
E13.053.052_10	rs13481818	13	54990929
E13.056.787_10	rs13481831	13	58724536
E13.059.283_10	rs6410679	13	61237092
M__24597765_10	rs13481900	13	79281611
chr13_93863513	rs29531945	13	93093829
E13.113.426_10	rs13482017	13	112120751
E13.117.646_10	rs13482028	13	116250111
M__25062502_10	rs6291247	14	12935982
E14.019.954_10	rs13482106	14	26711903
E14.023.871_10	rs13482120	14	30613538
E14.041.725_10	rs13482170	14	48527625
E14.048.799_10	rs3140159	14	54000635
E14.051.169_10	rs13482195	14	56370859
E14.062.567_10	rs13482234	14	67809100
E14.067.774_10	rs6383758	14	73253668
E14.074.182_10	rs6352085	14	79681538
E14.093.815_10	rs4230515	14	98141916
E14.094.324_10	rs13482332	14	98666142
E14.107.151_10	rs13482374	14	111546079
E14.111.590_10	rs13482386	14	116010869
E14.116.830_10	rs4230609	14	121283226
M__24940147_10	rs4230609	14	121283226
M__22292278_10	rs13459176	15	3279130
E15.013.193_10	rs13482450	15	15412385
E15.024.918_10	rs13482492	15	27170196
M__23386929_10	rs13482519	15	35643093
E15.042.560_10	rs13482546	15	45109081
E15.045.423_10	rs6256981	15	47991663
E15.048.946_10	rs13482573	15	50363076
E15.057.403_10	rs3698351	15	58874046
E15.066.402_10	rs13482628	15	67877140
E15.069.357_10	rs13482638	15	70826309
E15.073.732_10	rs6279173	15	75228289
E15.084.551_10	rs6177501	15	85421552
E15.087.204_10	rs13482693	15	88077713
E15.101.379_10	rs13482747	15	102221993
M__25044261_10	rs4153199	16	5651646
E16.018.064_10	rs4165124	16	20500205
E16.033.089_10	rs4172880	16	35620310
E16.041.844_10	rs4179904	16	44484948
chr16_57626414	rs251470849	16	57626590
E16.067.649_10	rs13482811	16	70396690
E16.084.417_10	rs4213976	16	87220267
M__24740668_10	rs4220927	16	95005294
M__25415857_10	rs13482841	17	3421581
chr17_12254988	rs219803301	17	12062323
E17.022.410_10	rs13482924	17	24883292
M__24369878_10	rs13482944	17	30445981
M__23737251_10	rs6227749	17	45090109
E17.068.056_10	rs13483078	17	66762190
M__24424636_10	rs13483108	17	75512026
E17.094.794_10	rs13483173	17	93391479
chr18_14003000	rs31087316	18	13844691
M__68709453_10	rs4231753	18	21129066
chr18_37099173	rs13489478	18	36939761
E18.053.479_10	rs6297388	18	55182817
E18.056.581_10	rs13483381	18	58263501
E18.060.777_10	rs13459192	18	62505503
E18.069.733_10	rs6161154	18	71450022
E18.076.137_10	rs13483450	18	77995579
E18.077.468_10	rs13483455	18	79326646
E18.087.579_10	rs13483493	18	88851364
E18.088.824_10	rs13483497	18	90103943
E19.005.316_10	rs13483520	19	8557436
E19.014.081_10	rs13483543	19	16422697
E19.023.477_10	rs6361137	19	25682458
M__24609605_10	rs13483607	19	36176571
chr19_46730121	rs47381988	19	46655964
E19.055.858_10	rs13483687	19	56670026
E02.005.251_10	rs13476339	2	8319748
M__23177045_10	rs13476344	2	9392640
E02.015.712_10	rs6351643	2	18819881
E02.019.239_10	rs13476378	2	22396323
E02.033.832_10	rs13476434	2	37147118
E02.044.790_10	rs13476473	2	46071117
E02.056.057_10	rs6247544	2	57315196
E02.066.918_10	rs6381994	2	68249738
E02.078.067_10	rs13476593	2	79407917
E02.085.273_10	rs13476618	2	86677104
E02.092.755_10	rs13459164	2	94358833
E02.098.031_10	rs13476661	2	99667401
E02.104.443_10	rs13476685	2	106224485
E02.112.734_10	rs13476711	2	114613803
E02.122.101_10	rs13476751	2	123841733
E02.125.375_10	rs13476760	2	127141541
M__22657303_10	rs13459166	2	130541379
E02.137.900_10	rs13476805	2	139724060
E02.145.078_10	rs6385687	2	146829971
E02.157.973_10	rs13476855	2	155045658
M__23585932_10	rs6317841	2	163630158
E03.006.520_10	rs6253625	3	9497352
E03.019.137_10	rs13477015	3	22125637
E03.026.032_10	rs13477034	3	29105811
E03.029.374_10	rs6351323	3	32464232
M__23070531_10	rs13477075	3	41270772
M__24862029_10	rs13477108	3	51668682
E03.066.854_10	rs13477178	3	69744854
E03.081.606_10	rs13477236	3	84595297
E03.094.477_10	rs13477273	3	96042902
E03.100.082_10	rs6359030	3	100873750
E03.108.765_10	rs13477322	3	109429337
E03.119.365_10	rs4224168	3	115941719
E03.127.496_10	rs13477382	3	124095410
E03.147.739_10	rs13477465	3	144302094
E03.158.424_10	rs13477507	3	154968691
M__23493849_10	rs4232434	4	3549387
E04.011.352_10	rs13477572	4	14552457
E04.018.034_10	rs13477597	4	21291130
chr04_33106034	rs234982287	4	33019332
E04.040.685_10	rs6321462	4	43650849
E04.043.559_10	rs13477682	4	46540499
chr04_57722970	rs260034234	4	57710351
M__25096180_10	rs13477757	4	68491390
E04.080.606_10	rs13477815	4	85092716
M__23957748_10	rs6206306	4	90508764
E04.106.454_10	rs13477910	4	111115226
M__24727090_10	rs13477914	4	111883765
E04.121.681_10	rs6399039	4	126344245
chr04_147199277	rs250303159	4	147825399
E04.156.084_10	rs13478089	4	154430058
E05.002.624_10	rs13478097	5	5682750
M__23414341_10	rs6164526	5	10166158
E05.023.497_10	rs13478160	5	28974754
E05.032.425_10	rs13478193	5	37970054
E05.044.682_10	rs13478246	5	50298687
E05.047.657_10	rs6263715	5	53276081
M__24207272_10	rs13478269	5	57715851
M__66406742_10	rs4225266	5	70973569
chr05_87264820	rs46529149	5	86835998
E05.092.044_10	rs6370004	5	97701400
E05.103.695_10	rs13478456	5	109578382
E05.107.059_10	rs13478467	5	112937720
M__24905277_10	rs13478476	5	115591013
E05.126.262_10	rs13478536	5	132255439
E05.138.555_10	rs13478576	5	144556325
M__25005173_10	rs13478578	5	145218528
E06.001.969_10	rs13478606	6	4826907
E06.007.946_10	rs13478629	6	10855959
chr06_15390105	rs48342767	6	15440358
M__22321956_10	rs13478666	6	24968116
E06.032.288_10	rs13478708	6	35287305
E06.046.553_10	rs13478745	6	49042802
E06.049.290_10	rs13478754	6	51770317
M__24552654_10	rs6154559	6	61994897
E06.070.148_10	rs13478813	6	71068177
M__23918399_10	rs13478850	6	79994509
E06.092.041_10	rs13478896	6	93149600
E06.104.373_10	rs6229884	6	105539688
E06.107.150_10	rs13478959	6	108352061
chr06_116356725	rs31535857	6	116406921
E06.126.705_10	rs13479025	6	128034304
E06.131.131_10	rs13479044	6	131687333
M__24093360_10	rs13479086	6	145295816
E06.147.529_10	rs13479091	6	147487801
E07.002.028_10	rs13479108	7	5281375
chr07_17395510	rs31765889	7	16810383
E07.021.899_10	rs13479175	7	30302233
E07.035.029_10	rs13479213	7	41626821
E07.038.582_10	rs6302216	7	46108443
E07.045.932_10	rs13479248	7	51553147
E07.060.106_10	rs13479303	7	65692927
chr07_73316126	rs223943316	7	66171485
E07.063.441_10	rs6296859	7	68981491
E07.079.411_10	rs13479379	7	85006658
E07.086.483_10	rs13479402	7	92180900
E07.097.360_10	rs13479427	7	100028749
E07.101.309_10	rs13479440	7	103929235
E07.107.183_10	rs13479456	7	110209414
E07.111.848_10	rs6175007	7	114894169
E07.116.345_10	rs6271956	7	119409967
E07.122.442_10	rs13479510	7	125583073
E07.133.429_10	rs6159179	7	136608408
E07.136.725_10	rs13479562	7	139921231
M__67245998_10	rs4222010	7	141603404
M__22848595_10	rs6267182	8	3738912
chr08_14846711	rs260432527	8	14846939
E08.020.455_10	rs13479643	8	21959250
E08.023.645_10	rs13479654	8	25178115
E08.038.758_10	rs13479714	8	39046583
M__24775630_10	rs13479731	8	43130285
M__24839917_10	rs13479780	8	57714986
E08.088.925_10	rs13479884	8	87659346
E08.091.178_10	rs13479910	8	89866132
M__24306545_10	rs6377892	8	97818021
E08.109.032_10	rs13479973	8	107800186
E08.112.069_10	rs13479985	8	110845351
M__22820156_10	rs13480011	8	117545016
E08.129.275_10	rs13480043	8	127953691
chr09_13511874	rs222189817	9	13707654
chr09_25289891	rs260712209	9	25482828
M__23972403_10	rs13480112	9	26606347
E09.034.366_10	rs13480151	9	40127150
M__24029703_10	rs13480159	9	41951706
E09.052.894_10	rs13480221	9	58661090
E09.063.351_10	rs13480259	9	69128945
M__25303552_10	rs13480264	9	70490493
E09.080.375_10	rs13480318	9	86307594
E09.094.015_10	rs6161057	9	97461446
E09.099.776_10	rs13459113	9	103225069
E09.102.375_10	rs13480398	9	105774382
M__23789104_10	rs13480418	9	111059804
E09.116.239_10	rs13480447	9	118768963
chrX_11917395	rs229866171	X	12340568
chrX_33905940	rs225765027	X	36366201
chrX_45316808	rs240473570	X	47963951
chrX_57478131	rs29056676	X	60225372
chrX_75697765	rs265076697	X	78452723
chrX_91882102	rs221089790	X	94637009
chrX_104488370	rs228336836	X	107293429
chrX_117513491	rs225772732	X	120400346
chrX_135541727	rs222539409	X	139007421
chrX_147080444	rs238724243	X	150646230
