# Supplementary material for: Panx3 links body mass index and tumorigenesis in a genetically heterogeneous mouse model of carcinogen-induced cancer
Source: Genome Med. 2016 Aug 9;8:83. doi: 10.1186/s13073-016-0334-8 (PMC4977876; doi:10.1186/s13073-016-0334-8)
Supplement: Additional file 3: Table S7. — Gene expression phenotypes and sample IDs. This Excel file (.xlsx) contains phenotype information for the cohort of mice used for expression analysis. The samples are labeled both by mouse ID as well as by.CEL name, corresponding to the.CEL files available from the GEO site under access number GSE52650. (XLSX 90 kb) [file 13073_2016_334_MOESM3_ESM.xlsx]

## Sheet: Sheet1
CEL_FILE	ID	SEX	COLOR	DATASET	DOB	PLATE	WEIGHT_7_WKS	WEI_ADJ	WEI_GROUP	LENGTH_NOSE_TAIL_BASE	LEN_ADJ	LEN_GROUP	BMI	BMI_ADJ	BMI_GROUP	DMBA_TPA_START_DATE	PAP_10WKS	PAP_12WKS	PAP_14WKS	PAP_16WKS	PAP_18WKS	PAP_20WKS	CAR_CODE	CAR_SEEN_DATE	STATUS_CODE	STATUS_DATE	E03.094.477_10	E04.121.681_10	M__23918399_10	M__24029703_10	E10.011.598_10	E11.052.938_10	E12.005.190_10	chrX_33905940	M__24727090_10	E10.106.427_10	E07.060.106_10	M__24787139_10	chrX_45316808
Balmain_Aim2_U01_P1_A02_1383.CEL	1383	M	A	AIM2	2010-03-14	1	28.43	2.05907	NA	91	-7.34536	LOW	0.343316	0.0727102	HIGH	2010-05-14	0	0	0	2	2	2	1	2011-02-28	SAC	2011-04-06	1	NA	1	2	1	NA	2	2	NA	2	2	2	2
Balmain_Aim2_U01_P1_A03_1416.CEL	1416	M	A	AIM2	2010-03-26	1	24.51	-1.86093	NA	104	5.65464	HIGH	0.226609	-0.0439971	LOW	2010-05-14	0	0	0	1	1	1	0	NA	SAC	2012-05-24	1	NA	1	2	1	2	2	2	2	1	2	2	2
Balmain_Aim2_U01_P1_A04_1456.CEL	1456	M	A	AIM2	2010-04-07	1	31.14	4.76907	HIGH	105	6.65464	HIGH	0.282449	0.0118431	NA	2010-06-04	0	3	5	5	7	9	1	2011-02-02	SAC	2011-07-11	1	2	NA	1	2	2	2	2	NA	2	1	2	2
Balmain_Aim2_U01_P1_A05_1490.CEL	1490	M	A	AIM2	2010-04-15	1	21.6	-4.77093	LOW	95	-3.34536	NA	0.239335	-0.0312707	LOW	2010-06-18	3	1	1	2	2	3	1	2011-09-06	SAC	2012-01-23	2	2	2	2	2	2	2	1	2	2	2	1	1
Balmain_Aim2_U01_P1_B01_1358.CEL	1358	M	A	AIM2	2010-02-21	1	35.46	9.08907	HIGH	105	6.65464	HIGH	0.321633	0.0510268	HIGH	2010-04-23	7	12	14	17	22	24	1	2010-11-24	SAC	2012-04-18	1	1	2	2	1	2	1	2	1	2	2	2	2
Balmain_Aim2_U01_P1_B02_1388.CEL	1388	F	A	AIM2	2010-03-14	1	20.52	-0.883641	NA	95	0.951087	NA	0.227368	-0.0131079	NA	2010-05-14	0	0	0	0	2	2	1	2011-04-14	FD	2011-05-05	1	1	1	1	2	2	1	2	1	1	2	2	2
Balmain_Aim2_U01_P1_B03_1422.CEL	1422	M	A	AIM2	2010-03-29	1	28.6	2.22907	NA	103	4.65464	HIGH	0.269582	-0.00102341	NA	2010-05-14	0	0	3	7	9	11	1	NA	SAC	2012-03-01	1	NA	2	1	2	2	2	1	2	2	1	1	1
Balmain_Aim2_U01_P1_B04_1460.CEL	1460	M	A	AIM2	2010-04-07	1	23.35	-3.02093	NA	100	1.65464	NA	0.2335	-0.0371058	LOW	2010-06-04	0	0	0	0	0	0	0	NA	FD	2012-03-08	2	1	NA	1	1	1	2	1	NA	1	2	1	1
Balmain_Aim2_U01_P1_B05_1492.CEL	1492	F	A	AIM2	2010-04-16	1	20.65	-0.753641	NA	90	-4.04891	LOW	0.254938	0.014462	NA	2010-06-18	2	2	2	4	4	4	1	2011-06-13	SAC	2011-07-11	2	2	2	2	1	1	1	2	2	2	2	1	2
Balmain_Aim2_U01_P1_B06_1520.CEL	1520	M	A	AIM2	2010-04-29	1	29.16	2.78907	HIGH	103	4.65464	HIGH	0.274861	0.00425512	NA	2010-06-25	0	6	6	7	9	12	1	2011-04-29	SAC	2011-06-01	2	2	2	2	1	1	2	2	2	1	2	2	2
Balmain_Aim2_U01_P1_C01_1366.CEL	1366	M	W	AIM2	2010-03-05	1	21.18	-5.19093	LOW	91	-7.34536	LOW	0.255766	-0.0148396	NA	2010-05-07	2	5	6	6	9	9	1	2011-08-17	SAC	2011-10-31	NA	1	NA	2	NA	2	2	1	NA	2	1	2	1
Balmain_Aim2_U01_P1_C02_1392.CEL	1392	F	A	AIM2	2010-03-17	1	18.86	-2.54364	NA	91	-3.04891	NA	0.22775	-0.012726	NA	2010-05-14	13	22	25	27	27	28	1	2011-01-26	FD	2011-04-14	1	1	2	2	1	1	1	2	1	1	1	1	2
Balmain_Aim2_U01_P1_C03_1429.CEL	1429	F	A	AIM2	2010-03-30	1	21.32	-0.0836413	NA	94	-0.048913	NA	0.241286	0.000809375	NA	2010-05-28	1	4	7	10	12	15	1	2011-04-18	SAC	2011-06-01	1	1	1	2	2	2	2	2	1	1	2	2	2
Balmain_Aim2_U01_P1_C04_1463.CEL	1463	M	A	AIM2	2010-04-07	1	23.6	-2.77093	NA	98	-0.345361	NA	0.245731	-0.0248749	LOW	2010-06-04	0	0	0	0	0	0	0	NA	NA	NA	1	1	NA	1	2	2	2	NA	NA	2	2	2	NA
Balmain_Aim2_U01_P1_C05_1495.CEL	1495	M	A	AIM2	2010-04-17	1	19.05	-7.32093	LOW	95	-3.34536	NA	0.21108	-0.0595255	LOW	2010-06-18	2	2	5	5	5	3	1	2011-05-15	SAC	2011-06-16	2	2	1	1	1	2	1	1	2	2	2	1	1
Balmain_Aim2_U01_P1_D02_1395.CEL	1395	F	A	AIM2	2010-03-17	1	21.94	0.536359	NA	96	1.95109	NA	0.238064	-0.00241204	NA	2010-05-14	0	0	0	1	1	2	1	NA	SAC	2012-02-01	1	NA	2	1	2	1	2	1	2	2	2	1	1
Balmain_Aim2_U01_P1_D03_1430.CEL	1430	F	A	AIM2	2010-03-30	1	27.14	5.73636	HIGH	101	6.95109	HIGH	0.266052	0.0255761	HIGH	2010-05-28	0	0	1	3	6	10	1	2011-12-15	SAC	2012-01-11	2	2	2	2	1	1	1	2	2	1	2	1	2
Balmain_Aim2_U01_P1_D04_1464.CEL	1464	F	A	AIM2	2010-04-07	1	19.08	-2.32364	NA	93	-1.04891	NA	0.220604	-0.0198727	NA	2010-06-04	0	0	0	0	0	1	1	2011-08-22	SAC	2012-04-06	2	1	2	2	1	2	2	2	1	2	2	2	2
Balmain_Aim2_U01_P1_D06_1522.CEL	1522	M	A	AIM2	2010-04-29	1	29.69	3.31907	HIGH	102	3.65464	NA	0.285371	0.0147652	NA	2010-06-25	6	9	12	16	21	26	1	2011-02-01	SAC	2011-03-16	1	1	2	2	2	2	1	2	1	2	2	2	2
Balmain_Aim2_U01_P1_E01_1370.CEL	1370	M	W	AIM2	2010-03-05	1	25.76	-0.610928	NA	96	-2.34536	NA	0.279514	0.00890805	NA	2010-05-07	8	14	21	25	27	29	0	NA	FD	2010-10-27	1	NA	2	1	2	2	1	1	2	1	2	2	1
Balmain_Aim2_U01_P1_E02_1397.CEL	1397	M	A	AIM2	2010-03-18	1	22.22	-4.15093	LOW	95	-3.34536	NA	0.246205	-0.0244009	LOW	2010-05-14	0	1	2	2	5	8	0	NA	SAC	2011-06-28	NA	NA	NA	NA	NA	NA	NA	NA	NA	NA	NA	NA	NA
Balmain_Aim2_U01_P1_E03_1431.CEL	1431	M	A	AIM2	2010-03-31	1	32.22	5.84907	HIGH	101	2.65464	NA	0.315851	0.0452455	HIGH	2010-05-28	0	4	8	13	19	23	1	2011-01-27	SAC	2011-03-28	1	1	1	2	2	2	2	2	1	1	2	2	2
Balmain_Aim2_U01_P1_E04_1468.CEL	1468	F	A	AIM2	2010-04-10	1	17.47	-3.93364	LOW	88	-6.04891	LOW	0.225594	-0.0148823	NA	2010-06-04	4	2	2	2	2	3	0	NA	SAC	2012-06-14	2	2	2	1	2	2	1	1	2	2	1	2	1
Balmain_Aim2_U01_P1_E05_1498.CEL	1498	F	W	AIM2	2010-04-17	1	16.89	-4.51364	LOW	95	0.951087	NA	0.187147	-0.0533295	LOW	2010-06-18	3	5	5	7	9	14	1	2011-01-26	FD	2012-01-25	1	2	1	2	1	1	1	1	2	2	1	1	1
Balmain_Aim2_U01_P1_E06_1524.CEL	1524	F	A	AIM2	2010-04-29	1	19.65	-1.75364	NA	94	-0.048913	NA	0.222386	-0.0180906	NA	2010-06-25	0	5	6	12	14	17	1	2011-03-24	SAC	2011-05-10	1	2	2	2	1	1	1	2	2	2	2	2	2
Balmain_Aim2_U01_P1_F02_1398.CEL	1398	M	A	AIM2	2010-03-18	1	30.5	4.12907	HIGH	102	3.65464	NA	0.293156	0.0225506	HIGH	2010-05-14	0	1	4	6	7	9	0	NA	SAC	2011-05-26	1	NA	2	2	2	2	1	1	2	1	2	2	1
Balmain_Aim2_U01_P1_F03_1451.CEL	1451	F	W	AIM2	2010-04-06	1	21.1	-0.303641	NA	96	1.95109	NA	0.22895	-0.0115266	NA	2010-05-28	0	0	4	6	8	11	1	2011-05-31	SAC	2011-07-18	2	2	NA	2	2	2	1	NA	NA	1	1	2	NA
Balmain_Aim2_U01_P1_F04_1632.CEL	1632	F	A	AIM2	2010-06-14	1	16.1	-5.30364	LOW	90	-4.04891	LOW	0.198765	-0.0417108	LOW	2010-08-27	0	2	4	6	8	8	1	2011-08-29	SAC	2012-03-08	1	2	2	1	1	1	2	2	2	1	2	1	2
Balmain_Aim2_U01_P1_F05_1502.CEL	1502	F	A	AIM2	2010-04-21	1	18.86	-2.54364	NA	92	-2.04891	NA	0.222826	-0.0176502	NA	2010-06-18	0	0	0	0	0	0	0	NA	FD	2012-01-03	2	1	2	2	1	2	2	1	1	1	1	1	1
Balmain_Aim2_U01_P1_G02_1405.CEL	1405	M	A	AIM2	2010-03-21	1	17.78	-8.59093	LOW	85	-13.3454	LOW	0.24609	-0.0245159	LOW	2010-05-14	0	0	0	0	0	0	0	NA	FD	2010-11-26	2	1	1	2	1	1	2	1	1	2	1	1	1
Balmain_Aim2_U01_P1_G03_1454.CEL	1454	M	A	AIM2	2010-04-07	1	23.44	-2.93093	NA	96	-2.34536	NA	0.25434	-0.0162656	NA	2010-06-04	1	5	5	3	3	3	1	2011-10-24	SAC	2011-11-22	1	2	NA	2	2	1	1	2	NA	2	2	1	2
Balmain_Aim2_U01_P1_G04_1485.CEL	1485	F	A	AIM2	2010-04-15	1	19.52	-1.88364	NA	95	0.951087	NA	0.216288	-0.0241882	NA	2010-06-18	3	3	4	10	16	19	1	2011-02-22	SAC	2011-04-14	1	1	1	1	1	2	1	2	1	1	2	2	2
Balmain_Aim2_U01_P1_G05_1507.CEL	1507	M	A	AIM2	2010-04-21	1	22.24	-4.13093	LOW	99	0.654639	NA	0.226916	-0.0436902	LOW	2010-06-18	2	2	2	8	12	13	1	2010-11-15	SAC	2011-04-12	1	1	2	1	1	1	1	1	1	1	1	1	1
Balmain_Aim2_U01_P1_G06_1356.CEL	1356	M	W	AIM2	2010-02-21	1	29	2.62907	NA	97	-1.34536	NA	0.308216	0.0376097	HIGH	2010-04-23	0	0	0	0	0	0	0	NA	FD	2011-12-01	2	NA	1	1	1	1	1	2	2	2	1	2	2
Balmain_Aim2_U01_P1_H02_1413.CEL	1413	F	A	AIM2	2010-03-21	1	14.32	-7.08364	LOW	86	-8.04891	LOW	0.193618	-0.0468581	LOW	2010-05-14	0	0	0	0	0	0	1	2012-03-01	SAC	2012-06-21	2	1	2	1	2	1	1	1	1	2	1	1	1
Balmain_Aim2_U01_P1_H03_1455.CEL	1455	M	A	AIM2	2010-04-07	1	22.17	-4.20093	LOW	107	8.65464	HIGH	0.193641	-0.0769645	LOW	2010-06-04	0	2	2	3	6	6	0	NA	FD	2011-02-16	1	1	NA	1	1	2	1	1	NA	1	2	1	1
Balmain_Aim2_U01_P1_H04_1488.CEL	1488	M	A	AIM2	2010-04-15	1	22.18	-4.19093	LOW	94	-4.34536	LOW	0.251019	-0.0195873	NA	2010-06-18	0	0	0	0	0	0	0	NA	FD	2012-02-08	2	2	2	1	1	1	1	1	2	1	2	2	1
Balmain_Aim2_U01_P1_H05_1508.CEL	1508	M	A	AIM2	2010-04-21	1	23.66	-2.71093	NA	101	2.65464	NA	0.231938	-0.0386678	LOW	2010-06-18	4	8	12	15	18	21	1	NA	SAC	2011-04-05	1	2	2	1	1	1	2	2	2	2	1	1	2
Balmain_Aim2_U01_P2_A02_1546.CEL	1546	F	W	AIM2	2010-05-03	2	16.29	-5.11364	LOW	88	-6.04891	LOW	0.210356	-0.0301199	LOW	2010-06-25	0	0	0	0	0	2	1	2011-06-06	SAC	2011-07-18	2	1	1	2	2	2	1	2	1	2	1	2	2
Balmain_Aim2_U01_P2_A03_1592.CEL	1592	M	A	AIM2	2010-05-21	2	19.64	-6.73093	LOW	91	-7.34536	LOW	0.237169	-0.0334364	LOW	2010-07-16	0	0	0	0	0	0	0	NA	SAC	2012-03-01	2	2	1	1	1	NA	1	1	2	1	2	1	1
Balmain_Aim2_U01_P2_A04_1651.CEL	1651	M	A	AIM2	2010-06-18	2	32.23	5.85907	HIGH	104	5.65464	HIGH	0.297984	0.0273786	HIGH	2010-08-27	0	0	0	0	1	5	1	2011-04-13	SAC	2011-06-15	2	1	2	1	1	2	2	1	1	1	2	2	2
Balmain_Aim2_U01_P2_A05_1684.CEL	1684	M	W	AIM2	2010-07-16	2	26.33	-0.0409278	NA	100	1.65464	NA	0.2633	-0.00730584	NA	2010-09-10	2	2	2	2	2	6	1	2011-07-12	FD	2011-07-28	2	2	1	1	1	1	2	2	2	1	1	1	2
Balmain_Aim2_U01_P2_A06_1699.CEL	1699	M	A	AIM2	2010-07-27	2	20.74	-5.63093	LOW	93	-5.34536	LOW	0.239797	-0.0308093	LOW	2010-09-24	0	1	1	1	1	3	1	2011-11-21	SAC	2011-12-13	2	2	1	1	1	1	1	1	2	2	2	1	1
Balmain_Aim2_U01_P2_B03_1593.CEL	1593	F	A	AIM2	2010-05-21	2	21.19	-0.213641	NA	95	0.951087	NA	0.234792	-0.00568403	NA	2010-07-16	0	0	0	0	1	1	1	2011-08-29	SAC	2011-09-29	1	2	1	2	1	1	2	2	2	2	2	1	2
Balmain_Aim2_U01_P2_B04_1652.CEL	1652	M	A	AIM2	2010-06-18	2	33.43	7.05907	HIGH	108	9.65464	HIGH	0.286608	0.0160025	NA	2010-08-27	4	10	16	23	29	40	0	NA	FD	2011-02-24	1	2	1	2	2	2	2	2	2	1	1	1	2
Balmain_Aim2_U01_P2_B05_1685.CEL	1685	M	W	AIM2	2010-07-16	2	22.57	-3.80093	LOW	97	-1.34536	NA	0.239877	-0.0307291	LOW	2010-09-10	0	0	0	0	0	5	1	2011-08-29	SAC	2011-11-09	2	2	1	2	1	2	2	2	2	2	1	2	2
Balmain_Aim2_U01_P2_C01_1530.CEL	1530	F	A	AIM2	2010-04-30	2	19.05	-2.35364	NA	86	-8.04891	LOW	0.257572	0.0170954	NA	2010-06-25	0	1	1	1	1	2	1	2011-08-15	SAC	2011-08-25	2	2	2	1	2	2	2	1	2	1	1	2	1
Balmain_Aim2_U01_P2_C02_1550.CEL	1550	F	A	AIM2	2010-05-07	2	15.25	-6.15364	LOW	83	-11.0489	LOW	0.221367	-0.0191089	NA	2010-07-02	3	6	12	18	20	22	1	2011-04-18	SAC	2011-07-18	1	1	2	1	1	1	1	1	1	2	1	1	1
Balmain_Aim2_U01_P2_C03_1596.CEL	1596	F	A	AIM2	2010-05-21	2	20.27	-1.13364	NA	97	2.95109	NA	0.215432	-0.0250442	LOW	2010-07-16	0	0	0	0	0	0	0	NA	NA	NA	2	2	2	1	1	2	1	2	2	1	2	2	2
Balmain_Aim2_U01_P2_C05_1686.CEL	1686	M	A	AIM2	2010-07-16	2	32.23	5.85907	HIGH	98	-0.345361	NA	0.335589	0.0649835	HIGH	2010-09-10	0	0	0	3	6	6	1	2011-05-24	SAC	2011-06-01	2	2	1	2	2	1	1	2	2	1	2	1	2
Balmain_Aim2_U01_P2_C06_1704.CEL	1704	M	A	AIM2	2010-08-06	2	25.19	-1.18093	NA	102	3.65464	NA	0.242118	-0.0284874	LOW	2010-10-01	0	0	0	0	6	8	0	NA	SAC	2011-05-23	1	1	1	1	1	1	2	2	1	1	2	1	2
Balmain_Aim2_U01_P2_D01_1532.CEL	1532	F	A	AIM2	2010-04-30	2	19.58	-1.82364	NA	92	-2.04891	NA	0.231333	-0.00914357	NA	2010-06-25	0	2	4	7	10	13	1	2011-03-23	SAC	2011-07-14	1	1	2	1	1	2	1	2	1	1	2	2	2
Balmain_Aim2_U01_P2_D02_1556.CEL	1556	F	A	AIM2	2010-05-07	2	22.01	0.606359	NA	98	3.95109	HIGH	0.229175	-0.0113009	NA	2010-07-02	0	3	4	4	5	10	0	NA	FD	2011-01-03	1	2	1	1	1	2	2	1	2	1	2	2	1
Balmain_Aim2_U01_P2_D03_1609.CEL	1609	M	A	AIM2	2010-05-29	2	27.16	0.789072	NA	106	7.65464	HIGH	0.241723	-0.0288828	LOW	2010-07-30	1	2	0	0	0	0	0	NA	FD	2010-12-17	1	1	1	1	1	1	1	2	1	1	2	1	2
Balmain_Aim2_U01_P2_D04_1662.CEL	1662	M	A	AIM2	2010-06-26	2	28.99	2.61907	NA	97	-1.34536	NA	0.308109	0.0375034	HIGH	2010-08-27	3	5	8	12	15	19	0	NA	FD	2011-07-11	2	1	1	2	2	2	1	1	1	1	2	1	1
Balmain_Aim2_U01_P2_D06_1708.CEL	1708	M	A	AIM2	2010-08-04	2	30.34	3.96907	HIGH	97	-1.34536	NA	0.322457	0.0518514	HIGH	2010-10-01	1	1	1	1	6	12	1	2011-06-17	SAC	2011-06-27	2	1	2	2	1	2	1	1	1	1	2	2	1
Balmain_Aim2_U01_P2_E01_1533.CEL	1533	M	A	AIM2	2010-05-01	2	27.51	1.13907	NA	99	0.654639	NA	0.280686	0.0100798	NA	2010-06-25	1	3	3	3	6	10	0	NA	NA	NA	2	2	2	2	2	1	2	2	2	2	2	1	2
Balmain_Aim2_U01_P2_E02_1562.CEL	1562	M	W	AIM2	2010-05-10	2	26.74	0.369072	NA	95	-3.34536	NA	0.296288	0.0256822	HIGH	2010-07-02	6	12	17	22	25	29	1	2011-01-25	SAC	2011-02-07	2	1	2	1	2	2	1	1	1	2	1	2	1
Balmain_Aim2_U01_P2_E03_1613.CEL	1613	M	W	AIM2	2010-06-01	2	27.57	1.19907	NA	99	0.654639	NA	0.281298	0.010692	NA	2010-07-30	0	0	3	5	10	15	1	2011-03-08	FD	2011-04-21	1	2	1	1	1	2	1	2	2	1	1	2	2
Balmain_Aim2_U01_P2_E04_1666.CEL	1666	M	W	AIM2	2010-07-02	2	31.79	5.41907	HIGH	103	4.65464	HIGH	0.299651	0.0290454	HIGH	2010-09-03	0	3	5	10	18	26	0	NA	SAC	2011-04-14	2	2	2	1	1	1	1	2	2	1	1	2	2
Balmain_Aim2_U01_P2_E05_1695.CEL	1695	F	A	AIM2	2010-07-25	2	19.05	-2.35364	NA	94	-0.048913	NA	0.215595	-0.024881	LOW	2010-09-17	10	15	21	9	18	24	1	2011-07-20	FD	NA	1	2	2	2	1	1	1	1	2	2	2	1	1
Balmain_Aim2_U01_P2_F01_1539.CEL	1539	F	A	AIM2	2010-05-01	2	20.63	-0.773641	NA	95	0.951087	NA	0.228587	-0.011889	NA	2010-06-25	1	3	5	7	11	14	1	2011-02-08	SAC	2011-03-28	1	1	2	2	1	1	1	2	2	1	2	2	2
Balmain_Aim2_U01_P2_F02_1573.CEL	1573	M	A	AIM2	2010-05-17	2	21.1	-5.27093	LOW	99	0.654639	NA	0.215284	-0.0553217	LOW	2010-07-09	0	1	1	0	0	0	0	NA	FD	2012-05-29	1	NA	1	1	2	2	2	1	2	2	2	2	1
Balmain_Aim2_U01_P2_F04_1669.CEL	1669	F	A	AIM2	2010-07-02	2	21.51	0.106359	NA	96	1.95109	NA	0.233398	-0.00707784	NA	2010-09-03	0	0	0	0	0	2	1	2011-06-15	SAC	2011-08-16	2	1	1	2	1	2	1	1	1	1	2	2	1
Balmain_Aim2_U01_P2_F05_1696.CEL	1696	F	A	AIM2	2010-07-25	2	30.49	9.08636	HIGH	100	5.95109	HIGH	0.3049	0.0644237	HIGH	2010-09-17	3	5	7	17	22	28	1	2011-09-09	SAC	2011-10-27	2	1	2	1	2	2	1	2	1	1	2	2	2
Balmain_Aim2_U01_P2_F06_1716.CEL	1716	M	A	AIM2	2010-08-07	2	22.8	-3.57093	NA	102	3.65464	NA	0.219146	-0.0514594	LOW	2010-10-01	0	0	0	0	0	1	0	NA	NA	NA	2	1	1	1	2	2	2	1	1	1	2	1	1
Balmain_Aim2_U01_P2_F09_1700.CEL	1700	M	W	AIM2	2010-07-27	2	25.83	-0.540928	NA	98	-0.345361	NA	0.26895	-0.00165541	NA	2010-09-24	0	0	0	0	0	0	1	2011-08-29	SAC	2011-10-17	2	2	1	2	2	1	2	2	2	1	1	1	2
Balmain_Aim2_U01_P2_G01_1540.CEL	1540	F	A	AIM2	2010-05-01	2	16.38	-5.02364	LOW	86	-8.04891	LOW	0.221471	-0.0190052	NA	2010-06-25	0	1	0	0	0	0	1	2011-07-27	SAC	2011-09-07	2	1	2	1	2	2	2	1	1	2	2	2	1
Balmain_Aim2_U01_P2_G02_1588.CEL	1588	F	A	AIM2	2010-05-21	2	26.3	4.89636	HIGH	93	-1.04891	NA	0.304081	0.0636051	HIGH	2010-07-16	0	0	1	1	1	1	1	2011-06-10	SAC	2011-06-29	2	1	2	1	1	2	1	2	1	2	1	1	2
Balmain_Aim2_U01_P2_G03_1618.CEL	1618	F	A	AIM2	2010-06-01	2	21.36	-0.0436413	NA	96	1.95109	NA	0.231771	-0.00870544	NA	2010-07-30	3	7	11	14	16	18	1	2011-06-30	SAC	2011-08-25	2	1	2	1	1	1	1	1	1	2	2	1	1
Balmain_Aim2_U01_P2_G04_1670.CEL	1670	F	A	AIM2	2010-07-02	2	23.15	1.74636	NA	96	1.95109	NA	0.251194	0.0107173	NA	2010-09-03	0	0	0	0	0	0	0	NA	FD	2012-04-03	2	1	2	1	1	2	2	2	1	2	2	2	2
Balmain_Aim2_U01_P2_H01_1543.CEL	1543	F	A	AIM2	2010-05-03	2	14.84	-6.56364	LOW	86	-8.04891	LOW	0.200649	-0.0398273	LOW	2010-06-25	2	5	8	6	8	8	1	NA	SAC	2011-04-29	1	2	2	1	2	2	1	1	2	2	1	1	1
Balmain_Aim2_U01_P2_H02_1589.CEL	1589	M	A	AIM2	2010-05-21	2	24.35	-2.02093	NA	102	3.65464	NA	0.234045	-0.0365612	LOW	2010-07-16	0	0	0	0	0	0	0	NA	NA	NA	2	2	1	1	2	1	2	1	2	2	1	1	1
Balmain_Aim2_U01_P2_H03_1631.CEL	1631	M	W	AIM2	2010-06-14	2	19.93	-6.44093	LOW	92	-6.34536	LOW	0.235468	-0.035138	LOW	2010-08-27	0	0	0	2	3	3	0	NA	FD	2011-02-28	2	2	1	2	1	1	1	1	2	1	1	2	1
Balmain_Aim2_U01_P2_H05_1698.CEL	1698	M	A	AIM2	2010-07-27	2	26.65	0.279072	NA	104	5.65464	HIGH	0.246394	-0.0242116	NA	2010-09-24	0	0	2	2	2	2	1	2011-08-22	SAC	2011-10-25	1	2	2	2	2	1	2	2	2	1	2	1	2
Balmain_Aim2_U01_P3_A03_1753.CEL	1753	F	A	AIM2	2010-08-24	3	23.44	2.03636	NA	91	-3.04891	NA	0.283058	0.0425813	HIGH	2010-10-29	2	5	8	14	17	25	1	2011-05-25	SAC	2011-07-07	2	1	2	2	2	1	1	2	1	2	1	1	2
Balmain_Aim2_U01_P3_A07_1815.CEL	1815	M	A	AIM2	2010-10-22	3	32.4	6.02907	HIGH	105	6.65464	HIGH	0.293878	0.0232717	HIGH	2010-12-17	2	2	3	3	7	9	1	2011-07-29	SAC	2011-08-25	2	1	2	2	2	2	2	2	1	1	2	2	2
Balmain_Aim2_U01_P3_A08_1831.CEL	1831	M	A	AIM2	2010-11-02	3	24.73	-1.64093	NA	101	2.65464	NA	0.242427	-0.0281786	LOW	2010-12-28	0	1	1	1	1	1	0	NA	NA	NA	2	1	2	1	1	2	1	1	1	2	2	2	1
Balmain_Aim2_U01_P3_B01_1717.CEL	1717	M	A	AIM2	2010-08-07	3	22.19	-4.18093	LOW	92	-6.34536	LOW	0.262169	-0.00843666	NA	2010-10-01	0	0	0	0	1	4	1	2011-04-18	SAC	2011-06-29	2	1	2	1	2	1	2	1	1	2	2	1	1
Balmain_Aim2_U01_P3_B03_1755.CEL	1755	M	A	AIM2	2010-09-01	3	28.83	2.45907	NA	101	2.65464	NA	0.282619	0.0120135	NA	2010-10-29	2	2	2	2	3	3	1	2012-02-01	SAC	2012-02-29	2	2	2	2	2	2	1	2	2	2	2	1	2
Balmain_Aim2_U01_P3_B07_1821.CEL	1821	F	A	AIM2	2010-10-22	3	20.39	-1.01364	NA	92	-2.04891	NA	0.240903	0.000426372	NA	2010-12-17	0	1	1	5	5	9	1	NA	SAC	2011-10-06	1	1	2	2	1	1	2	1	NA	2	2	1	1
Balmain_Aim2_U01_P3_B08_1833.CEL	1833	M	A	AIM2	2010-11-02	3	20.26	-6.11093	LOW	100	1.65464	NA	0.2026	-0.0680058	LOW	2010-12-28	1	1	2	2	2	2	0	NA	SAC	2011-06-20	1	1	1	1	1	1	2	1	1	2	2	1	2
Balmain_Aim2_U01_P3_C02_1739.CEL	1739	M	W	AIM2	2010-08-18	3	16.62	-9.75093	LOW	87	-11.3454	LOW	0.21958	-0.051026	LOW	2010-10-15	0	0	0	1	1	2	1	2011-06-29	SAC	2011-08-01	1	1	1	1	1	1	1	1	1	2	1	1	1
Balmain_Aim2_U01_P3_C03_1756.CEL	1756	M	A	AIM2	2010-09-01	3	22.79	-3.58093	LOW	96	-2.34536	NA	0.247287	-0.0233185	NA	2010-10-29	2	2	2	2	2	3	1	2011-05-16	SAC	2011-07-29	2	1	1	1	2	1	1	1	2	2	2	1	1
Balmain_Aim2_U01_P3_C04_1768.CEL	1768	M	W	AIM2	2010-09-15	3	33.66	7.28907	HIGH	104	5.65464	HIGH	0.311206	0.0405998	HIGH	2010-11-19	13	22	25	27	27	28	1	2011-07-28	SAC	2011-09-07	1	1	1	1	2	2	1	2	1	2	2	2	2
Balmain_Aim2_U01_P3_C06_1790.CEL	1790	F	W	AIM2	2010-09-29	3	22.1	0.696359	NA	93	-1.04891	NA	0.255521	0.0150446	NA	2010-12-03	0	0	0	0	1	1	1	2011-06-10	NA	NA	2	1	2	1	1	1	2	1	1	1	1	1	1
Balmain_Aim2_U01_P3_C07_1822.CEL	1822	F	A	AIM2	2010-10-22	3	21.59	0.186359	NA	93	-1.04891	NA	0.249624	0.00914796	NA	2010-12-17	2	2	3	3	5	11	1	2011-07-11	SAC	2011-09-29	1	2	1	2	2	1	2	2	2	2	2	1	2
Balmain_Aim2_U01_P3_C08_1834.CEL	1834	M	A	AIM2	2010-11-09	3	20.57	-5.80093	LOW	96	-2.34536	NA	0.223199	-0.0474071	LOW	2011-01-07	0	0	0	0	0	0	0	NA	NA	NA	2	2	1	1	1	2	2	1	2	2	2	2	1
Balmain_Aim2_U01_P3_D01_1732.CEL	1732	M	A	AIM2	2010-08-18	3	21.14	-5.23093	LOW	95	-3.34536	NA	0.234238	-0.0363676	LOW	2010-10-15	0	0	0	0	0	2	1	2011-11-08	SAC	2011-12-28	2	2	2	1	1	1	2	1	2	1	2	1	1
Balmain_Aim2_U01_P3_D03_1757.CEL	1757	F	W	AIM2	2010-09-01	3	24.07	2.66636	NA	98	3.95109	HIGH	0.250625	0.0101485	NA	2010-10-29	3	6	8	13	17	18	1	2011-06-22	NA	2011-11-14	1	1	2	2	2	1	1	2	1	1	1	1	2
Balmain_Aim2_U01_P3_D06_1791.CEL	1791	F	A	AIM2	2010-09-29	3	14.18	-7.22364	LOW	86	-8.04891	LOW	0.191725	-0.048751	LOW	2010-12-03	0	0	0	0	0	3	1	2011-09-09	SAC	2012-02-01	1	2	1	1	2	1	2	1	2	2	2	1	1
Balmain_Aim2_U01_P3_D07_1826.CEL	1826	F	A	AIM2	2010-10-24	3	22.2	0.796359	NA	97	2.95109	NA	0.235944	-0.00453197	NA	2010-12-17	3	2	2	2	5	5	0	NA	FD	2011-11-07	2	2	2	1	1	1	1	2	2	1	2	1	2
Balmain_Aim2_U01_P3_E03_1759.CEL	1759	F	A	AIM2	2010-09-01	3	22.08	0.676359	NA	100	5.95109	HIGH	0.2208	-0.0196763	NA	2010-10-29	5	8	11	11	11	11	0	NA	FD	2012-01-12	1	1	2	1	1	1	2	1	1	1	2	1	1
Balmain_Aim2_U01_P3_E05_1782.CEL	1782	F	A	AIM2	2010-09-22	3	26.17	4.76636	HIGH	103	8.95109	HIGH	0.246677	0.00620107	NA	2010-11-26	26	31	35	37	37	41	0	NA	FD	2011-09-26	1	1	1	1	1	2	2	2	NA	1	2	2	2
Balmain_Aim2_U01_P3_E06_1796.CEL	1796	M	W	AIM2	2010-10-01	3	20.21	-6.16093	LOW	81	-17.3454	LOW	0.308032	0.0374265	HIGH	2010-12-03	0	9	5	6	7	9	1	NA	SAC	2011-10-06	2	2	2	2	2	2	2	1	2	2	1	1	1
Balmain_Aim2_U01_P3_E07_1827.CEL	1827	F	A	AIM2	2010-10-24	3	NA	NA	NA	NA	NA	NA	NA	NA	NA	2010-12-17	0	0	1	1	1	1	0	NA	NA	NA	NA	NA	NA	NA	NA	NA	NA	NA	NA	NA	NA	NA	NA
Balmain_Aim2_U01_P3_F02_1744.CEL	1744	M	W	AIM2	2010-08-24	3	29.54	3.16907	HIGH	105	6.65464	HIGH	0.267937	-0.00266933	NA	2010-10-29	NA	NA	26	32	41	42	1	2011-03-09	SAC	2011-04-28	1	2	2	2	2	1	1	2	NA	1	1	1	2
Balmain_Aim2_U01_P3_F03_1760.CEL	1760	M	A	AIM2	2010-09-15	3	28.23	1.85907	NA	98	-0.345361	NA	0.29394	0.0233342	HIGH	2010-11-19	0	0	10	12	12	12	1	2011-05-16	SAC	2011-07-27	2	1	2	2	2	1	1	1	1	2	2	2	1
Balmain_Aim2_U01_P3_F05_1783.CEL	1783	F	A	AIM2	2010-09-22	3	25.12	3.71636	HIGH	103	8.95109	HIGH	0.23678	-0.00369618	NA	2010-11-26	0	0	1	1	2	4	0	NA	SAC	2012-05-01	1	1	2	2	1	2	2	2	1	2	2	1	2
Balmain_Aim2_U01_P3_F06_1801.CEL	1801	M	W	AIM2	2010-10-08	3	20.27	-6.10093	LOW	81	-17.3454	LOW	0.308947	0.038341	HIGH	2010-12-03	0	0	0	0	0	0	1	2011-11-17	SAC	2012-03-23	1	2	1	2	1	2	2	2	2	2	1	1	2
Balmain_Aim2_U01_P3_F07_1828.CEL	1828	F	A	AIM2	2010-11-02	3	22.51	1.10636	NA	97	2.95109	NA	0.239239	-0.00123725	NA	2010-12-28	0	1	2	3	10	11	1	2011-09-09	SAC	2011-12-08	2	1	1	1	1	2	1	2	1	1	2	1	2
Balmain_Aim2_U01_P3_G01_1735.CEL	1735	F	A	AIM2	2010-08-18	3	25.82	4.41636	HIGH	94	-0.048913	NA	0.292214	0.0517374	HIGH	2010-10-15	1	6	8	13	14	15	1	2011-09-12	SAC	2011-12-16	2	1	2	1	2	2	1	2	1	1	2	2	2
Balmain_Aim2_U01_P3_G02_1746.CEL	1746	M	A	AIM2	2010-08-24	3	32.49	6.11907	HIGH	104	5.65464	HIGH	0.300388	0.0297825	HIGH	2010-10-29	9	14	19	19	19	23	0	NA	FD	2012-01-18	1	1	2	2	2	2	1	2	1	1	2	2	2
Balmain_Aim2_U01_P3_G04_1773.CEL	1773	F	A	AIM2	2010-09-16	3	22.92	1.51636	NA	101	6.95109	HIGH	0.224684	-0.0157924	NA	2010-11-19	0	0	4	4	4	5	0	NA	SAC	2011-06-09	1	2	2	2	1	1	2	2	2	1	2	1	2
Balmain_Aim2_U01_P3_G06_1809.CEL	1809	F	A	AIM2	2010-10-16	3	18.01	-3.39364	NA	84	-10.0489	LOW	0.255244	0.0147675	NA	2010-12-10	3	3	7	7	7	7	1	NA	SAC	2011-12-09	1	1	1	NA	2	1	1	1	1	1	1	1	1
Balmain_Aim2_U01_P3_G07_1829.CEL	1829	F	A	AIM2	2010-11-02	3	21.98	0.576359	NA	99	4.95109	HIGH	0.224263	-0.0162134	NA	2010-12-28	14	14	14	14	14	15	0	NA	SAC	2012-06-11	2	2	1	2	2	2	1	2	2	2	2	NA	2
Balmain_Aim2_U01_P3_H02_1750.CEL	1750	F	A	AIM2	2010-08-24	3	14.99	-6.41364	LOW	88	-6.04891	LOW	0.193569	-0.0469071	LOW	2010-10-29	0	0	0	0	0	2	1	2012-01-18	NA	NA	1	1	1	2	2	1	2	1	1	2	1	1	1
Balmain_Aim2_U01_P3_H05_1785.CEL	1785	F	W	AIM2	2010-09-22	3	21.18	-0.223641	NA	99	4.95109	HIGH	0.2161	-0.0243759	NA	2010-11-26	1	1	1	3	3	3	1	2011-09-09	FD	2011-09-19	1	1	1	1	1	2	2	2	1	1	1	2	2
Balmain_Aim2_U01_P3_H06_1811.CEL	1811	F	A	AIM2	2010-10-19	3	20.72	-0.683641	NA	96	1.95109	NA	0.224826	-0.0156499	NA	2010-12-17	11	13	19	21	24	27	1	2011-07-11	SAC	2011-09-07	1	2	2	2	1	1	2	1	2	1	2	1	1
Balmain_Aim2_U01_P3_H07_1830.CEL	1830	F	W	AIM2	2010-11-02	3	19.31	-2.09364	NA	94	-0.048913	NA	0.218538	-0.0219385	NA	2010-12-28	1	7	9	12	13	13	1	2011-09-27	SAC	2011-11-04	2	2	1	2	2	2	1	1	2	2	1	2	1
